# Supplementary material for: The Hemiparasitic Plant Phtheirospermum (Orobanchaceae) Is Polyphyletic and Contains Cryptic Species in the Hengduan Mountains of Southwest China
Source: Front Plant Sci. 2018 Feb 9;9:142. doi: 10.3389/fpls.2018.00142 (PMC5812252; doi:10.3389/fpls.2018.00142)
Supplement: TABLE S1 — Voucher information for phylogeny of Phtheirospermum and Pterygiella, including 20 other genera of Orobanchaceae. [file Table_1.XLSX]

## Sheet: Sampeles list
Table S1. Voucher information for phylogeny of Phtheirospermum and Pterygiella, including 20 other genera of Orobanchaceae.
Tribes/Groups		ID	Origin	Voucher*	ITS	matK	rbcL	rps16	rps2	trnH-psbA	trmK-matK	trnL-F
Buchnereae	Alectra capensis		Africa	J.J. Morawetz 639 (RSA)	MG523315	MG546863	MG546904	MG546944	MG546996	MG547046	MG547088	MG547136
Rhinantheae	Bartsia inaequalis			NCBI	N/A	KF922718	KF922718	KF922718	KF922718	KF922718	KF922718	KF922718
Orobancheae	Boschniakia himalaica	BO001	Yunnan	Yu et al. YWB2013057 (KUN)	MG523316	MG546864	MG546905	MG546945	MG546997	N/A	MG547089	MG547137
Unplaced/Brandisia group	Brandisia hancei	BR003	Yunnan	Yu et al. YWB2013015 (KUN)	MG523317	MG546865	MG546906	MG546946	MG546998	MG547047	MG547090	MG547138
Unplaced/Brandisia group	Brandisia racemosa	BR007	Yunnan	Yu et al. YWB2013039 (KUN)	MG523318	MG546866	MG546907	MG546947	MG546999	MG547048	MG547091	MG547139
Pedicularideae	Castilleja paramensis			NCBI	N/A	KT959111	KT959111	KT959111	KT959111	KT959111	KT959111	KT959111
Orobancheae	Cistanche phelypaea			NCBI	KJ004327	HG515538	HG515538	HG515538	HG515538	HG515538	HG515538	HG515538
Rhinantheae	Euphrasia regelii	EU001	Yunnan	Wang et. al. 3006 (KUN)	MG523319	N/A	MG546908	MG546948	MG547000	MG547049	N/A	N/A
Rhinantheae	Lathraea squamaria			NCBI	JF900500	KM652488	KM652488	KM652488	KM652488	KM652488	KM652488	KM652488
Lindenbergieae	Lindenbergia philippensis	LI001	Yunnan	Yu et al. YWB2013147 (KUN)	MG523320	MG546867	MG546909	MG546949	MG547001	MG547050	MG547092	MG547140
Rhinantheae	Melampyrum klebelsbergianum	ME001	Yunnan	Wang et al. 088-JDP-1 (KUN)	MG523321	MG546868	MG546910	MG546950	MG547002	MG547051	MG547093	MG547141
Cymbarieae	Monochasma sheareri	MO001	Zhejiang	Gu 1303 (KUN)	MG523322	MG546869	MG546911	MG546951	MG547003	MG547052	MG547094	N/A
Pedicularideae	Pedicularis delavayi	S61	Sichuan	Yu et al. LIDZ116 (KUN)	JN120026	JN120034	JN120041	MG546952	MG547004	JN120051	MG547095	KF277636
Pedicularideae	Pedicularis siphonantha	S14	Xizang	Zhang et al. 081185 (KUN)	JF977728	JF955318	JF943211	N/A	MG547005	JN046142	MG547096	KF277727
Orobancheae	Phelipanche purpurea			NCBI	AY209306	HG515536	HG515536	N/A	N/A	N/A	HG515536	HG515536
Pedicularideae	Phtheirospermum japonicum	J1	Taizhou, Zhejiang	Gu 1304 (KUN)	MG523323	MG546870	MG546912	MG546953	MG547006	MG547053	MG547097	MG547142
Pedicularideae	Phtheirospermum japonicum	J2	Fumin, Yunnan	Yu et al. YWB2013151 (KUN)	MG523324	MG546871	MG546913	MG546954	MG547007	MG547054	MG547098	MG547143
Pedicularideae	Phtheirospermum japonicum	J3	Qiaojia, Yunnan	Wang et. al. 3006 (KUN)	MG523325	MG546873	MG546914	MG546955	MG547008	MG547055	N/A	N/A
Pedicularideae	Phtheirospermum japonicum	J4	Dalian, Liaoning	Yu et al. LIDZ0516 (KUN)	MG523326	MG546872	MG546915	MG546956	MG547009	MG547056	MG547099	MG547144
Pedicularideae	Phtheirospermum japonicum	J5	Lushi, Henan	Yu et al. LIDZ0535 (KUN)	MG523327	MG546874	MG546916	MG546957	MG547010	MG547057	MG547100	MG547145
Pedicularideae	Phtheirospermum japonicum	J6	Panzhihua, Sichuan	Yu et al. 2014019 (KUN)	N/A	MG546875	MG546917	MG546958	MG547011	MG547058	MG547101	MG547146
Pedicularideae	Phtheirospermum japonicum	J7	Yongsheng, Yunnan	Yu et al. 2014048 (KUN)	MG523328	MG546876	MG546918	MG546959	MG547012	MG547059	MG547102	MG547147
Pedicularideae	Phtheirospermum japonicum	J8	Weixi, Yunnan	Yu et al. 2014103 (KUN)	MG523329	MG546877	MG546919	MG546960	MG547013	MG547060	MG547103	MG547148
Pedicularideae	Phtheirospermum japonicum	J9	Japan	SRA run ID: DRR082673	MG523330	MG546878	MG546920	MG546961	MG547014	MG547061	MG547104	MG547149
Pterygiella group	Phtheirospermum muliense	L1	Zhongdian, Yunnan	Yu et al. 2014145-1 (KUN)	MG523331	MG546879	MG546921	MG546962	MG547015	MG547062	MG547105	MG547150
Pterygiella group	Phtheirospermum muliense	L2	Zhongdian, Yunnan	Yu et al. 2014145-2 (KUN)	MG523332	MG546880	MG546922	MG546963	MG547016	MG547063	MG547106	MG547151
Pterygiella group	Phtheirospermum muliense	L3	Muli, Sichuan	Wu 3582 (KUN)	JQ910091	N/A	N/A	N/A	N/A	JQ910100	N/A	JQ910131
Phtheirospermum	Phtheirospermum sp1	D1	Lijiang, Yunnan	Yu et al. HW10080 (KUN)	MG523333	MG546881	MG546923	MG546964	MG547017	MG547064	MG547107	MG547152
Pterygiella group	Phtheirospermum sp1	D2	Lijiang, Yunnan	Wu 1301A (KUN)	MG523334	MG546882	MG546924	MG546965	MG547018	MG547065	MG547108	MG547153
Pterygiella group	Phtheirospermum sp1	D3	Deqin, Yunnan	Wang et al. 03-050 (KUN)	N/A	MG546883	N/A	N/A	N/A	MG547066	N/A	N/A
Pterygiella group	Phtheirospermum sp1	D4	Deqin, Yunnan	Yu et al. 2014165 (KUN)	MG523335	MG546884	MG546925	MG546966	MG547019	MG547067	MG547109	MG547154
Pterygiella group	Phtheirospermum sp2	H1	Lijiang, Yunnan	Wang et al. 03-077 (KUN)	JF746383	N/A	N/A	N/A	N/A	JN416416	N/A	JQ910130
Pterygiella group	Phtheirospermum sp2	H2	Zhongdian, Yunnan	Yu et al. 2014146 (KUN)	MG523335	MG546885	MG546926	MG546967	MG547020	MG547068	MG547110	MG547155
Pterygiella group	Phtheirospermum sp2	H3	Muli, Sichuan	Wang et al. ML-008 (KUN)	MG523336	MG546886	MG546927	MG546968	MG547021	MG547069	MG547111	MG547156
Pterygiella group	Phtheirospermum sp2	H4	Xiangcheng, Sichuan	Yu et al. LIDZ1262 (KUN)	N/A	MG546887	MG546928	MG546969	MG547022	MG547070	MG547112	MG547157
Pterygiella group	Phtheirospermum sp2	H5	Deqin, Yunnan	Yu et al. 2014139 (KUN)	MG523337	MG546888	MG546929	MG546970	MG547023	MG547071	MG547113	MG547158
Pterygiella group	Phtheirospermum sp2	H6	Batang, Sichuan	Boufford et al. 35620 (KUN)	MG523338	N/A	N/A	MG546971	N/A	N/A	MG547114	MG547159
Pterygiella group	Phtheirospermum sp2	H7	Batang, Sichuan	Yu et al. HW10226 (KUN)	N/A	MG546889	MG546930	MG546972	MG547024	MG547072	MG547115	MG547160
Pterygiella group	Phtheirospermum sp2	H8	Batang, Sichuan	Boufford et al. 35491 (KUN)	MG523340	N/A	N/A	MG546973	N/A	N/A	MG547116	MG547161
Pterygiella group	Phtheirospermum tenuisectum	T01	Wenshan, Yunnan	Yu et al. YWB2013067 (KUN)	MG523341	MG546890	MG546931	MG546974	MG547025	MG547073	MG547117	MG547162
Pterygiella group	Phtheirospermum tenuisectum	T02	Mengzi, Yunnan	Yu et al. YWB2013029 (KUN)	MG523342	MG546891	MG546932	MG546975	MG547026	MG547074	MG547118	MG547163
Pterygiella group	Phtheirospermum tenuisectum	T03	Fumin, Yunnan	Yu et al. YWB2013149 (KUN)	MG523343	MG546892	MG546933	MG546976	MG547027	MG547075	MG547119	MG547164
Pterygiella group	Phtheirospermum tenuisectum	T04	Songming, Yunnan	Yu et al. 2014010 (KUN)	MG523344	MG546893	MG546934	MG546977	MG547028	MG547076	MG547120	MG547165
Pterygiella group	Phtheirospermum tenuisectum	T05	Qiaojia, Yunnan	Wang et al. QJ25 (KUN)	MG523345	MG546894	MG546935	MG546978	MG547029	MG547077	MG547121	MG547166
Pterygiella group	Phtheirospermum tenuisectum	T06	Kangding, Sichuan	Yu et al. LIDZ1145 (KUN)	MG523346	N/A	N/A	MG546979	N/A	N/A	MG547122	MG547167
Pterygiella group	Phtheirospermum tenuisectum	T07	Gongjue, Xizang	Boufford et al. 41624 (KUN)	N/A	N/A	N/A	N/A	N/A	MG547078	N/A	N/A
Pterygiella group	Phtheirospermum tenuisectum	T08	Maidilong, Muli, Sichuan	Ying 4144 (KUN)	N/A	MG546897	MG546936	MG546980	MG547030	MG547079	MG547123	MG547168
Pterygiella group	Phtheirospermum tenuisectum	T09	Muli, Yunnan	Wang et al. ML-001 (KUN)	MG523348	MG546898	MG546937	MG546981	MG547031	MG547080	MG547124	MG547169
Pterygiella group	Phtheirospermum tenuisectum	T10	Zhongdian, Yunnan	Wang et al. 03-048 (KUN)	MG523349	MG546899	MG546938	MG546982	MG547032	MG547081	N/A	MG547170
Pterygiella group	Phtheirospermum tenuisectum	T11	Zhongdian, Yunnan	Yu et al. 2014150 (KUN)	N/A	MG546895	N/A	MG546983	N/A	MG547082	N/A	N/A
Pterygiella group	Phtheirospermum tenuisectum	T12	Lijiang, Yunnan	Yu et al. HW10049 (KUN)	JQ910092	N/A	N/A	N/A	N/A	N/A	N/A	JQ910132
Pterygiella group	Phtheirospermum tenuisectum	T13	Heqing, Yunnan	Yu et al. HW10020 (KUN)	MG523347	MG546896	MG546939	MG546984	MG547033	MG547083	MG547125	N/A
Pterygiella group	Pseudobartsia yunnanensis		Songming, Yunnan	Zhang 003 (KUN)	GU445317	N/A	N/A	N/A	N/A	N/A	N/A	N/A
Pterygiella group	Pterygiella cylindrica	PT021	Muli, Sichuan	Dong et al. PC-ML1 (KUN)	JF746385	JF955838	JF943762	MG546985	MG547034	JN046674	MG547126	JQ910127
Pterygiella group	Pterygiella cylindrica	PT023	Shiping, Yunnan	Dong et al. SP1B (KUN)	JF978158	JF955849	JF943773	MG546986	MG547035	JN046685	MG547127	MG547171
Pterygiella group	Pterygiella duclouxii	PT026	Xichang, Sichuan	Yu et al. PD-XC3 (KUN)	JN416381	JF955840	JF943764	MG546987	MG547036	JN416409	MG547128	MG547172
Pterygiella group	Pterygiella duclouxii	PT028	Lijiang, Yunnan	Zhang et al. PD-XS3 (KUN)	JF978148	JF955839	JF943763	MG546988	MG547037	JN416398	MG547129	MG547173
Pterygiella group	Pterygiella nigrescens	PT029	Mengzi, Yunnan	Dong et al. PD-MZ4 (KUN)	JN416374	JF955842	F943766	MG546989	MG547038	JN046678	MG547130	MG547174
Pterygiella group	Pterygiella nigrescens	PT030	Shiping, Yunnan	Dong et al. PD-SP7 (KUN)	JN416378	JF955841	JF943765	MG546990	MG547039	JN046677	MG547131	MG547175
Pterygiella group	Pterygiella nigrescens	PT036	Jianshui, Yunnan	Dong et al. PN-NS1 (KUN)	JF978156	JF955847	JF943771	MG546991	MG547040	JN046683	MG547132	MG547176
Rehmannieae	Rehmannia elata	RE001	Shenglongjia, Hubei	Hu HGW-977 (KUN)	MG523350	MG546900	MG546940	MG546992	MG547041	MG547084	MG547133	MG547177
Cymbarieae	Schwalbea americana			NCBI	KC480394	HG738866	HG738866	HG738866	HG738866	HG738866	HG738866	HG738866
Cymbarieae	Siphonostegia chinensis	SI001	Kunming, Yunnan	Yu et al. s.n. (KUN)	MG523351	N/A	N/A	N/A	MG547042	N/A	MG547134	MG547178
Buchnereae	Sopubia lanata			J.J. Morawetz 571 (RSA)	MG523352	MG546901	MG546941	MG546993	MG547043	MG547085	MG547135	MG547179
Buchnereae	Striga hermonthica			SRA run ID: SRR4099903	MG523353	KU212372	KU212372	KU212372	KU212372	KU212372	KU212372	KU212372
Pterygiella group	Xizangia bartschioides	XZ001	Gonshang, Yunnan	Dong GS1-2 (KUN)	MG523354	MG546902	MG546942	MG546994	MG547044	MG547086	N/A	MG547180
Pterygiella group	Xizangia bartschioides	XZ002	Gonshang, Yunnan	Li et al. G33903 (KUN)	MG523355	MG546903	MG546943	MG546995	MG547045	MG547087	N/A	MG547181
* Abbrevation of herbarium: KUN, the herbarium of Kunming Institute of Botany, Chinese Academy of Sciences; RSA, the herbariun of Rancho Santa Ana Botanic Garden. SRA, Sequence Read Archive (https://www.ncbi.nlm.nih.gov/sra). NCBI, National Center for Biotechnology Information.
