# Supplementary material for: The Hemiparasitic Plant Phtheirospermum (Orobanchaceae) Is Polyphyletic and Contains Cryptic Species in the Hengduan Mountains of Southwest China
Source: Front Plant Sci. 2018 Feb 9;9:142. doi: 10.3389/fpls.2018.00142 (PMC5812252; doi:10.3389/fpls.2018.00142)
Supplement: TABLE S3 — Voucher information for molecular dating of Orobanchaceae, including selected genera and families from Lamiales. [file Table_3.XLSX]

## Sheet: sampllist
Familiy	Taxon	rps2	matK/trnK
Acanthaceae	Acanthus montanus	N/A	HQ384511
Orobanchaceae	Agalinis fasciculata	JX022970	AY563919
Orobanchaceae	Agalinis purpurea	JX022971	JX091307
Orobanchaceae	Agalinis tenuifolia	KC480413	AY563916
Lamiaceae	Ajuga reptans	KF709391	KF709391
Orobanchaceae	Alectra capensis	MG546996	MG546863/MG547088
Orobanchaceae	Alectra sessiliflora	JX022972	JX091308
Scrophulariaceae	Alonsoa sp	JX022973	JX091309
Acanthaceae	Andrographis paniculata	KF150644	KF150644
Plantaginaceae	Angelonia	AF248250	FN773530
Plantaginaceae	Antirrhinum majus	AMU48766	AF051978
Orobanchaceae	Aureolaria pedicularia	EU828043	AY563920
Orobanchaceae	Bartsia alpina	U48751	AY849600
Orobanchaceae	Bartsia crenata	KC480414	KC542148
Orobanchaceae	Bartsia inaequalis	KF922718	KF922718
Orobanchaceae	Bellardia trixago	JX022974	JX091310
Gesneriaceae	Boea hygrometrica	JN107811	JN107811
Orobanchaceae	Boschniakia himalaica	MG546997	MG546864/MG547089
Orobanchaceae	Boschniakia hookeri	JX022976	JX091312
Orobanchaceae	Boschniakia rossica	KC480415	N/A
Orobanchaceae	Boschniakia strobilacea	JX022977	JX091313
Orobanchaceae	Brandisia hancei	MG546998	MG546865/MG547090
Orobanchaceae	Brandisia kwangsiensis	MG546999	MG546866/MG547091
Orobanchaceae	Buchnera americana	U48744	KC542150
Orobanchaceae	Buchnera glabrata	JX022979	KC556899
Orobanchaceae	Bungea trifida	JX022980	KC542151
Byblidaceae	Byblis gigantea	N/A	AB546635
Calceolariaceae	Calceolaria	AF248257	AY667457
Carlemanniaceae	Carlemannia griffithii	N/A	FN773536
Orobanchaceae	Castilleja coccinea	JX022981	JX091314
Orobanchaceae	Castilleja exserta	JX022982	KC542152
Orobanchaceae	Castilleja paramensis	KT959111	KT959111
Orobanchaceae	Castilleja rubicundula	JX022984	KC542154
Bignoniaceae	Catalpa	AF248256	HQ384519
Plantaginaceae	Chelone obliqua	U48770	KC542147
Orobanchaceae	Christisonia siamensis	KC480417	N/A
Orobanchaceae	Cistanche phelypaea	HG515538	HG515538
Orobanchaceae	Conopholis alpina	JX022988	KC542155
Orobanchaceae	Conopholis americana	JX022989	KC542156
Orobanchaceae	Cordylanthus ramosus	JX022990	KC542157
Orobanchaceae	Cycnium adonense	JX022991	JX091318
Orobanchaceae	Cycnium racemosum	JX022992	JX091319
Orobanchaceae	Cycnium tubulosum	KC480418	JX091320
Orobanchaceae	Cymbaria mongolica	KC480419	KC542158
Mazaceae	Dodartia orientalis	JQ342983	FN773539
Orobanchaceae	Epifagus virginiana	JX022993	AF051982
Orobanchaceae	Escobedia grandiflora	JX022995	JX091321
Orobanchaceae	Esterhazya campestris	JX022996	KC542159
Orobanchaceae	Euphrasia alsa	KC480421	KC542160
Orobanchaceae	Euphrasia collina	JX022997	KC542161
Orobanchaceae	Euphrasia regelii	JX022998	KC542162
Lentibulariaceae	Genlisea margaretae	HG530134	HG530134
Stilbaceae	Halleria	AF248267	AY667476
Orobanchaceae	Harveya capensis	JX023000	AF489961
Orobanchaceae	Harveya leucopharynx	JX023001	JX091323
Orobanchaceae	Harveya purpurea	JX023002	AF051984
Orobanchaceae	Hedbergia abyssinica	JX023003	FJ790119
Oleaceae	Hesperelaea palmeri	LN515489	LN515489
Orobanchaceae	Hyobanche atropurpurea	JX023004	AF051986
Orobanchaceae	Hyobanche rubra	JX023006	JX091324
Orobanchaceae	Hyobanche sanguinea	JX023007	AF051987
Bignoniaceae	Jacaranda mimosifolia	N/A	AJ429328
Oleaceae	Jasminum nudiflorum	DQ673255	DQ673255
Calceolariaceae	Jovellana	AF248258	HQ384542
Bignoniaceae	Kigelia africana	KSU48764	AF051988
Gesneriaceae	Kohleria	AF055164	JX196007
Orobanchaceae	Lamourouxia rhinanthifolia	JX023008	KC542163
Mazaceae	Lancea tibetica	FJ172713	KT280225
Orobanchaceae	Lathraea clandestina	JX023009	JX091325
Orobanchaceae	Lathraea squamaria	KM652488	KM652488
Oleaceae	Ligustrum	LJU48769	JN590992
Orobanchaceae	Lindenbergia muraria	JX023010	KC542165
Orobanchaceae	Lindenbergia philippensis	MG547001	MG546867/MG547092
Orobanchaceae	Lindenbergia sokotrana	KC480425	JX091326
Linderniaceae	Lindernia pusilla	N/A	FR728397
Orobanchaceae	Macranthera flammea	AF055139	N/A
Orobanchaceae	Mannagettaea hummelii	KC480426	KC542166
Mazaceae	Mazus	FJ172715	FN773547
Orobanchaceae	Melampyrum arvense	JX023012	JX091327
Orobanchaceae	Melampyrum carstiense	JX023013	KC542167
Orobanchaceae	Melampyrum nemorosum	JX023014	KC542168
Orobanchaceae	Melampyrum sylvaticum	JX023015	AF051991
Orobanchaceae	Melasma scabrum	JX023016	AY849604
Phrymaceae	Mimulus aurantiacus	AF055154	AY849605
Lamiaceae	Monarda fistulosa	KT178675	GU381745
Orobanchaceae	Monochasma sheareri	MG547003	MG546869/MG547094
Acanthaceae	Nelsonia	N/A	HQ384513
Orobanchaceae	Nesogenes dupontii	N/A	KC542170
Orobanchaceae	Odontites himalayicus	KC480428	KC542171
Oleaceae	Olea europaea	GU228899	GU228899
Orobanchaceae	Orobanche californica	KC480429	HG515539
Orobanchaceae	Orobanche cernua	AF055147	AF056147
Orobanchaceae	Orobanche corymbosa	U48760	AF051993
Orobanchaceae	Orobanche densiflora	KT387723	KT387723
Orobanchaceae	Orobanche fasciculata	AF055143	AF051994
Orobanchaceae	Orobanche gracilis	HG803179	HG803179
Orobanchaceae	Orthocarpus bracteosus	JX023017	KC542172
Orobanchaceae	Orthocarpus tenuifolius	JX023018	JX091328
Orobanchaceae	Parentucellia latifolia	JX023019	KC542173
Orobanchaceae	Parentucellia viscosa	JX023020	AY849606
Paulowniaceae	Paulownia tomentosa	AF055155	AF051997
Orobanchaceae	Pedicularis delavayi	MG547004	JN120034/MG547095
Orobanchaceae	Pedicularis densispica	KC480430	JF955140/AY949718
Orobanchaceae	Pedicularis elwesii	JX023022	AY949723
Orobanchaceae	Pedicularis grandiflora	N/A	AB280530
Orobanchaceae	Pedicularis gyrorhyncha	JX023023	KC542174
Orobanchaceae	Pedicularis ingens	JX023024	JX091330
Orobanchaceae	Pedicularis julica	JX023025	KC542175
Orobanchaceae	Pedicularis kerneri	KC480431	AY949725
Orobanchaceae	Pedicularis sceptrumcarolinum	N/A	AB280529
Orobanchaceae	Pedicularis siphonantha	MG547005	JF955318/MG547096
Orobanchaceae	Pedicularis tuberosa	JX023027	KC542176
Orobanchaceae	Phelipanche purpurea	HG515536	HG515536
Phrymaceae	Phryma leptostachya	FJ172720	AJ429341
Orobanchaceae	Phtheirospermum japonicum J1	MG547006	MG546870/MG547097
Orobanchaceae	Phtheirospermum japonicum J2	MG547007	MG546871/MG547098
Orobanchaceae	Phtheirospermum japonicum J4	MG547009	MG546872/MG547099
Orobanchaceae	Phtheirospermum japonicum J5	MG547010	MG546874/MG547100
Orobanchaceae	Phtheirospermum japonicum J6	MG547011	MG546875/MG547101
Orobanchaceae	Phtheirospermum japonicum J7	MG547012	MG546876/MG547102
Orobanchaceae	Phtheirospermum japonicum J8	MG547013	MG546877/MG547103
Orobanchaceae	Phtheirospermum japonicum J9	MG547014	MG546878/MG547104
Orobanchaceae	Phtheirospermum muliense L1	MG547015	MG546879/MG547105
Orobanchaceae	Phtheirospermum muliense L2	MG547016	MG546880/MG547106
Orobanchaceae	Phtheirospermum sp1 D1	MG547017	MG546881/MG547107
Orobanchaceae	Phtheirospermum sp1 D2	MG547018	MG546882/MG547108
Orobanchaceae	Phtheirospermum sp1 D4	MG547019	MG546884/MG547109
Orobanchaceae	Phtheirospermum sp2 H2	MG547020	MG546885/MG547110
Orobanchaceae	Phtheirospermum sp2 H3	MG547021	MG546886/MG547111
Orobanchaceae	Phtheirospermum sp2 H4	MG547022	MG546887/MG547112
Orobanchaceae	Phtheirospermum sp2 H5	MG547023	MG546888/MG547113
Orobanchaceae	Phtheirospermum sp2 H7	MG547024	MG546889/MG547115
Orobanchaceae	Phtheirospermum tenuisectum T01	MG547025	MG546890/MG547117
Orobanchaceae	Phtheirospermum tenuisectum T02	MG547026	MG546891/MG547118
Orobanchaceae	Phtheirospermum tenuisectum T03	MG547027	MG546892/MG547119
Orobanchaceae	Phtheirospermum tenuisectum T04	MG547028	MG546893/MG547120
Orobanchaceae	Phtheirospermum tenuisectum T05	MG547029	MG546894/MG547121
Orobanchaceae	Phtheirospermum tenuisectum T09	MG547030	MG546896/MG547125
Orobanchaceae	Phtheirospermum tenuisectum T11	MG547031	MG546897
Orobanchaceae	Phtheirospermum tenuisectum T12	MG547032	MG546898
Lentibulariaceae	Pinguicula ehlersiae	HG803178	HG803178
Plocospermataceae	Plocosperma buxifolium	N/A	AJ429315
Tetrachondraceae	Polypremum procumbens	KT739955	AJ429351
Lamiaceae	Premna microphylla	KM981744	KM981744
Martyniaceae	Proboscidea louisianica	AF248260	AF531809
Orobanchaceae	Pterygiella cylindrica PT021	MG547034	JF955838/Y
Orobanchaceae	Pterygiella cylindrica PT023	MG547035	JF955849/MG547127
Orobanchaceae	Pterygiella duclouxii PT026	MG547036	JF955840/Y
Orobanchaceae	Pterygiella duclouxii PT028	MG547037	JF955839/MG547129
Orobanchaceae	Pterygiella nigrescens PT029	MG547038	JF955842/Y
Orobanchaceae	Pterygiella nigrescens PT030	MG547039	JF955841/MG547131
Orobanchaceae	Pterygiella nigrescens PT036	MG547040	JF955847/MG547132
Orobanchaceae	Radamaea montana	KC480433	FR728639
Orobanchaceae	Rehmannia elata	MG547041	MG546900/MG547133
Orobanchaceae	Rhinanthus alectorolophus	KC480434	KC542179
Orobanchaceae	Rhinanthus freynii	KC480435	KC542180
Orobanchaceae	Rhinanthus glacialis	KC480436	KC542181
Orobanchaceae	Rhinanthus minor	JX023029	KC542182
Orobanchaceae	Rhynchocorys orientalis	JX023030	JX091333
Lamiaceae	Salvia miltiorrhiza	HF586694	HF586694
Schlegeliaceae	Schlegelia parviflora	AF055152	AJ429345
Orobanchaceae	Schwalbea americana	HG738866	HG738866
Scrophulariaceae	Scrophularia arguta	JX023032	JX091334
Lamiaceae	Scutellaria baicalensis	KR233163	KR233163
Pedaliaceae	Sesamum indicum	AF248261	AJ429340
Orobanchaceae	Seymeria laciniata	JX023033	KC542183
Orobanchaceae	Seymeria pectinata	AF055141	AF051999
Orobanchaceae	Siphonostegia chinensis	MG547042	MG547134
Solanaceae	Solanum tuberosum	DQ386163	DQ386163
Orobanchaceae	Sopubia cana	JX023034	JX091335
Orobanchaceae	Sopubia lanata	MG547043	MG546901/MG547135
Verbenaceae	Stachytarpheta dichotoma	AF248268	FN773558
Orobanchaceae	Striga asiatica	U48746	AF052000
Orobanchaceae	Striga bilabiata	JX023035	JX091336
Orobanchaceae	Striga elegans	KC480439	JX091337
Orobanchaceae	Striga gesnerioides	U48747	AF489963
Orobanchaceae	Striga hermonthica	KU212372	KU212372
Orobanchaceae	Striga linearifolia	JX023036	JX0913
Orobanchaceae	Striga orobanchoides	KC480440	JX091339
Bignoniaceae	Tanaecium tetragonolobum	KR534325	KR534325
Lamiaceae	Teucrium canadense	KT178689	KT176608
Thomandersiaceae	Thomandersia hensii	N/A	FN773560
Acanthaceae	Thunbergia alata	AF248248	AF531811
Orobanchaceae	Tozzia alpina	U48754	AF052001
Orobanchaceae	Triphysaria versicolor	KU212369	KU212369
Pedaliaceae	Uncarina grandidieri	N/A	AF531813
Lentibulariaceae	Utricularia gibba	KC997777	KC997777
Verbenaceae	Verbena spp.	AF055153	AF531820
Orobanchaceae	Xizangia serrata	MG547044	MG546902
Orobanchaceae	Xizangia serrata	MG547045	MG546903
Orobanchaceae	Xylocalyx asper	JX023037	KC542186

## Sheet: Sheet1
MG546863	MG547088	MG546863/MG547088
MG546864	MG547089	MG546864/MG547089
MG546865	MG547090	MG546865/MG547090
MG546866	MG547091	MG546866/MG547091
MG546867	MG547092	MG546867/MG547092
MG546869	MG547094	MG546869/MG547094
JN120034	MG547095	JN120034/MG547095
JF955318	MG547096	JF955318/MG547096
MG546870	MG547097	MG546870/MG547097
MG546871	MG547098	MG546871/MG547098
MG546872	MG547099	MG546872/MG547099
MG546874	MG547100	MG546874/MG547100
MG546875	MG547101	MG546875/MG547101
MG546876	MG547102	MG546876/MG547102
MG546877	MG547103	MG546877/MG547103
MG546878	MG547104	MG546878/MG547104
MG546879	MG547105	MG546879/MG547105
MG546880	MG547106	MG546880/MG547106
MG546881	MG547107	MG546881/MG547107
MG546882	MG547108	MG546882/MG547108
MG546884	MG547109	MG546884/MG547109
MG546885	MG547110	MG546885/MG547110
MG546886	MG547111	MG546886/MG547111
MG546887	MG547112	MG546887/MG547112
MG546888	MG547113	MG546888/MG547113
MG546889	MG547115	MG546889/MG547115
MG546890	MG547117	MG546890/MG547117
MG546891	MG547118	MG546891/MG547118
MG546892	MG547119	MG546892/MG547119
MG546893	MG547120	MG546893/MG547120
MG546894	MG547121	MG546894/MG547121
MG546896	MG547125	MG546896/MG547125
MG546897		MG546897/
MG546898		MG546898/
JF955849	MG547127	JF955849/MG547127
JF955839	MG547129	JF955839/MG547129
JF955841	MG547131	JF955841/MG547131
JF955847	MG547132	JF955847/MG547132
MG546900	MG547133	MG546900/MG547133
	MG547134	/MG547134
MG546901	MG547135	MG546901/MG547135
MG546902		MG546902/
MG546903		MG546903/

## Sheet: Sheet2
MG546863/MG547088
MG546864/MG547089
MG546865/MG547090
MG546866/MG547091
MG546867/MG547092
MG546869/MG547094
JN120034/MG547095
JF955318/MG547096
MG546870/MG547097
MG546871/MG547098
MG546872/MG547099
MG546874/MG547100
MG546875/MG547101
MG546876/MG547102
MG546877/MG547103
MG546878/MG547104
MG546879/MG547105
MG546880/MG547106
MG546881/MG547107
MG546882/MG547108
MG546884/MG547109
MG546885/MG547110
MG546886/MG547111
MG546887/MG547112
MG546888/MG547113
MG546889/MG547115
MG546890/MG547117
MG546891/MG547118
MG546892/MG547119
MG546893/MG547120
MG546894/MG547121
MG546896/MG547125
MG546897/
MG546898/
JF955849/MG547127
JF955839/MG547129
JF955841/MG547131
JF955847/MG547132
MG546900/MG547133
/MG547134
MG546901/MG547135
MG546902/
MG546903/
